# Supplementary material for: The bovine nasal fungal community and associations with bovine respiratory disease
Source: Front Vet Sci. 2023 Jun 27;10:1165994. doi: 10.3389/fvets.2023.1165994 (PMC10335396; doi:10.3389/fvets.2023.1165994)
Supplement: Supplementary file 2 [file Table_1.xlsx]

## Sheet: TableS1
Table S1.Fungi average relative abundance at phyla level in the nasal cavity of healthy (n=73) and BRD (n=56) cattle.
Healthy Group		BRD Group
Phylum	Average Relative Abundance	Phylum	Average Relative Abundance
Ascomycota	0.543627	Ascomycota	0.583464
Basidiomycota	0.405995	Basidiomycota	0.36498
Fungi	0.0371258	Fungi	0.0472525
Mortierellomycota	0.00552783	Neocallimastigomycota	0.00242888
unidentified	0.00453136	unidentified	0.00125873
Neocallimastigomycota	0.00295225	Mortierellomycota	0.00042407
Rozellomycota	0.000194633	Rozellomycota	0.000169821
Blastocladiomycota	3.33e-05	Mucoromycota	2.28651e-05
Mucoromycota	9.53e-06	Blastocladiomycota	0
Glomeromycota	2.1e-06	Chytridiomycota	0
Chytridiomycota	5.9e-07	Glomeromycota	0
