# Supplementary material for: The bovine nasal fungal community and associations with bovine respiratory disease
Source: Front Vet Sci. 2023 Jun 27;10:1165994. doi: 10.3389/fvets.2023.1165994 (PMC10335396; doi:10.3389/fvets.2023.1165994)
Supplement: Supplementary file 3 [file Table_2.xlsx]

## Sheet: TableS2
Table S2. Fungi average relative abundance at genus level in the nasal cavity of healthy (n=73) and BRD (n=56) cattle.
Healthy Group		BRD Group
Genus	Average Relative Abundance	Genus	Average Relative Abundance
Trichosporon	0.259322	Issatchenkia	0.1959
Issatchenkia	0.141553	Trichosporon	0.188892
unidentified	0.0714865	unidentified	0.0628179
Alternaria	0.0526401	Fungi	0.0472525
Fungi	0.0371258	Alternaria	0.0450177
Cephaloascus	0.0345314	Vishniacozyma	0.0372662
Apiotrichum	0.0300521	Apiotrichum	0.0337632
Cladosporium	0.0290321	Cephaloascus	0.0319467
Aspergillus	0.0268694	Aspergillus	0.0284812
Vishniacozyma	0.0210377	Cladosporium	0.0274789
Hannaella	0.0166995	Kluyveromyces	0.0230642
Kluyveromyces	0.014974	Candida	0.0203019
Wallemia	0.0147313	Hannaella	0.01448
Candida	0.0141363	Mycosphaerella	0.0129254
Oidiodendron	0.0138484	Trichosporonaceae	0.0124857
Exserohilum	0.012197	Symmetrospora	0.0117748
Cladosporiaceae	0.0110733	Zymoseptoria	0.0115628
Capnodiales	0.0109665	Cladosporiaceae	0.0111695
Mycosphaerella	0.0108983	Wallemia	0.00887876
Ramularia	0.00978714	Ramularia	0.00852452
Filobasidiaceae	0.00914301	Ascomycota	0.00793208
Neosetophoma	0.00700914	Fusarium	0.00791689
Bullera	0.00674595	Sporobolomyces	0.0077924
Pleosporales	0.00650975	Thermomyces	0.00700076
Fusarium	0.0057604	Bullera	0.00626168
Sporobolomyces	0.00569497	Neosetophoma	0.00623579
Sterigmatomyces	0.00568885	Cutaneotrichosporon	0.00610305
Mortierella	0.00552783	Pleosporales	0.00586872
Cutaneotrichosporon	0.00552596	Kazachstania	0.0053182
Symmetrospora	0.00508176	Filobasidium	0.00526087
Sordariomycetes	0.00460373	Sordariomycetes	0.00479736
Coniothyrium	0.00439292	Leptosphaeria	0.00468458
Kazachstania	0.00423958	Filobasidiaceae	0.00454506
Filobasidium	0.00403645	Papiliotrema	0.00400061
Leptosphaeria	0.00401402	Capnodiales	0.00350685
Thermomyces	0.00321256	Dioszegia	0.0034088
Wickerhamomyces	0.00313009	Coniothyrium	0.00333196
Trichosporonaceae	0.00304704	Wickerhamomyces	0.0032652
Neodevriesia	0.00297693	Cryptococcus	0.0030153
Penicillium	0.00279708	Cyberlindnera	0.00277106
Zymoseptoria	0.00271603	Meyerozyma	0.00270376
Papiliotrema	0.00263968	Penicillium	0.00260181
Hypocreales	0.00261	Didymellaceae	0.00242508
Dioszegia	0.00251958	Neodevriesia	0.0022916
Septoria	0.00226989	Sarocladium	0.00197683
Sarocladium	0.0020681	Rhodotorula	0.00195441
Rhodotorula	0.00197501	Nigrospora	0.00152569
Ascomycota	0.00191163	Septoria	0.00149297
Ophiostoma	0.00189965	Cystofilobasidium	0.00146463
Neocallimastix	0.00187353	Cystobasidium	0.00133711
Meyerozyma	0.00170827	Debaryomyces	0.00125143
Cyberlindnera	0.00161356	Neoascochyta	0.00124871
Nigrospora	0.00158544	Neocallimastix	0.00119359
Leptospora	0.00120973	Ophiostoma	0.0011875
Neoascochyta	0.00118488	Piromyces	0.00117768
Didymellaceae	0.00111575	Zopfiella	0.00116047
Debaryomyces	0.00111127	Exserohilum	0.00115035
Acremonium	0.00108912	Hypocreales	0.00113112
Phaeosphaeriaceae	0.00105899	Leucosporidium	0.00112816
Cryptococcus	0.00104966	Yamadazyma	0.000919884
Hydropisphaera	0.00102461	Saccharomycetales	0.000915678
Piromyces	0.00102426	Leptospora	0.000894077
Cystofilobasidium	0.000935522	Ascobolus	0.000881929
Yamadazyma	0.000907338	Rhodosporidiobolus	0.000852426
Preussia	0.000857379	Phaeosphaeria	0.000845711
Ophiosphaerella	0.000856636	Phaeosphaeriaceae	0.000838483
Leucosporidium	0.000796147	Holtermanniella	0.000815746
Phaeosphaeria	0.000751648	Ophiosphaerella	0.00071488
Ramophialophora	0.000742987	Rasamsonia	0.000701659
Nectriaceae	0.000685886	Naganishia	0.000678948
Rhodosporidiobolus	0.000645393	Nectriaceae	0.000672233
Saccharomycetales	0.000644709	Cystobasidiomycetes	0.000661291
Rasamsonia	0.000638147	Colletotrichum	0.000659209
Cyphellophora	0.000611221	Cyphellophora	0.000602715
Blastobotrys	0.000584142	Dipodascopsis	0.000598775
Naganishia	0.000583092	Monographella	0.000585061
Sugiyamaella	0.000567747	Basidiomycota	0.000549195
Cystobasidium	0.000553819	Sterigmatomyces	0.000548214
Nakazawaea	0.000549945	Talaromyces	0.000530625
Iodophanus	0.000532397	Blastobotrys	0.000500115
Lophotrichus	0.000508365	Lophotrichus	0.000499257
Bipolaris	0.00050027	Neurospora	0.000486986
Dipodascopsis	0.000455364	Trichomerium	0.000427067
Tremellomycetes	0.00045342	Mortierella	0.00042407
Verrucocladosporium	0.000428228	Sclerotinia	0.000408543
Chrysosporium	0.000405129	Tausonia	0.000365164
Neurospora	0.000398185	Sugiyamaella	0.000362083
Ascobolus	0.000382964	Curvibasidium	0.00033043
Tremellales	0.000379952	Stereum	0.000327179
Sporidiobolus	0.00033496	Acremonium	0.000324469
Curvibasidium	0.000332829	Sporidiobolus	0.000312111
Basidiomycota	0.000315307	Candelaria	0.00031052
Talaromyces	0.000309507	Millerozyma	0.000298356
Coniosporium	0.000305982	Xylariales	0.000290348
Pseudopithomyces	0.000297928	Tremellales	0.000270193
Cladorrhinum	0.000290756	Occultifur	0.00025846
Cephaliophora	0.000286911	Trichoderma	0.000251737
Monographella	0.000280851	Nakazawaea	0.000237701
Septoriella	0.00026093	Articulospora	0.000236416
Periconia	0.000255344	Dissoconium	0.000228702
Microdochium	0.000246034	Piskurozyma	0.000227661
Trichoderma	0.000245391	Lectera	0.000226095
Armillaria	0.000241545	Bipolaris	0.000215061
Ascochyta	0.000239311	Iodophanus	0.00021353
Aureobasidium	0.000234535	Pseudoophiobolus	0.000213171
Articulospora	0.00023389	Aureobasidium	0.000205863
Stereum	0.000230551	Pseudorobillarda	0.000205222
Tausonia	0.000225561	Chrysosporium	0.000204254
Taphrina	0.000222436	Preussia	0.000201953
Trametes	0.000197107	Taphrina	0.000195933
Trametopsis	0.000196216	Hydropisphaera	0.000183102
Westerdykella	0.000180309	Microdochium	0.000179468
Stachybotryaceae	0.000179291	Verrucocladosporium	0.000176215
Occultifur	0.000163731	Melanocarpus	0.000174627
Petriellopsis	0.000157168	Phialocephala	0.000169859
Piskurozyma	0.000155581	Peniophora	0.000164039
Coprinopsis	0.000152694	Ascochyta	0.000160724
Didymella	0.000148411	Tremellomycetes	0.000153811
Agaricomycetes	0.000138339	Pseudopithomyces	0.000152476
Hanseniaspora	0.000137795	Hanseniaspora	0.000150968
Piniphoma	0.000136006	Sistotrema	0.00014299
Hapsidospora	0.000128124	Neoplatysporoides	0.000142653
Monascus	0.000127786	Pleurotus	0.000140827
Xylariales	0.000123114	Chalara	0.000139098
Peniophora	0.000109252	Phialemoniopsis	0.000128998
Fusicolla	0.000103887	Agaricomycetes	0.000125189
Parascedosporium	0.000102258	Barnettozyma	0.000116977
Phialophora	0.000100933	Sampaiozyma	0.000113617
Phialemoniopsis	9.97e-05	Mycothermus	0.000113285
Millerozyma	9.9e-05	Phanerochaete	0.000112154
Holtermanniella	9.71e-05	Phellinus	9.97e-05
Septofusidium	9.46e-05	Yueomyces	9.95e-05
Eleutherascus	9.42e-05	Phialophora	9.93e-05
Xylobolus	9.39e-05	Lasiobolidium	9.88e-05
Mycosphaerellaceae	9.29e-05	Macrocystidia	9.86e-05
Sampaiozyma	9.28e-05	Exophiala	9.79e-05
Sistotrema	9.24e-05	Byssochlamys	9.46e-05
Hypoxylon	9.18e-05	Tsuchiyaea	9.32e-05
Leotiomycetes	8.81e-05	Buckleyzyma	9.23e-05
Lectera	8.74e-05	Hyphodontia	9.22e-05
Skeletocutis	8.6e-05	Periconia	9.16e-05
Helotiales	8.53e-05	Cystobasidiales	9.09e-05
Erythrobasidium	8.34e-05	Gloeoporus	9.08e-05
Golovinomyces	8.23e-05	Armillaria	8.82e-05
Kernia	8.22e-05	Ogataea	8.12e-05
Pseudoophiobolus	8.12e-05	Erythrobasidium	7.9e-05
Stachybotrys	7.9e-05	Cuniculitremaceae	7.76e-05
Tetracladium	7.8e-05	Schizophyllum	7.58e-05
Thelebolus	7.62e-05	Helotiales	7.51e-05
Byssochlamys	6.7e-05	Westerdykella	7.21e-05
Heterocephalacria	6.51e-05	Hapsidospora	7.12e-05
Trichomerium	6.48e-05	Pichia	7.07e-05
Itersonilia	6.32e-05	Stephanonectria	6.94e-05
Fomitopsidaceae	6.25e-05	Didymella	6.56e-05
Torulaspora	5.73e-05	Chaetomium	6.42e-05
Phialocephala	5.52e-05	Sordariales	6.34e-05
Saitozyma	5.5e-05	Microbotryomycetes	6.32e-05
Schizothecium	5.46e-05	Albifimbria	6.04e-05
Vanrija	5.38e-05	Hohenbuehelia	5.94e-05
Mycothermus	5.37e-05	Fusicolla	5.93e-05
Dissoconium	5.28e-05	Zygosaccharomyces	5.93e-05
Paraphaeosphaeria	5.21e-05	Xenasmatella	5.77e-05
Curvularia	5.16e-05	Phlebia	5.54e-05
Pichia	5.12e-05	Irpex	5.54e-05
Gloeoporus	5.02e-05	Caecomyces	5.5e-05
Stemphylium	4.96e-05	Basidiodendron	5.46e-05
Albifimbria	4.8e-05	Paraophiobolus	5.36e-05
Chalara	4.78e-05	Hawksworthiomyces	5.31e-05
Buckleyzyma	4.68e-05	Rhynchogastremataceae	5.16e-05
Pyrenochaetopsis	4.67e-05	Piniphoma	5.11e-05
Phanerochaete	4.65e-05	Torulaspora	4.75e-05
Cylindrobasidium	4.58e-05	Trametopsis	4.69e-05
Hyaloscyphaceae	4.58e-05	Thelebolus	4.59e-05
Neocallimastigaceae	4.5e-05	Marasmius	4.39e-05
Entoloma	4.5e-05	Limonomyces	4.35e-05
Paraophiobolus	4.43e-05	Erysiphe	4.32e-05
Hyphodontia	4.43e-05	Scedosporium	4.3e-05
Hawksworthiomyces	4.36e-05	Cladorrhinum	4.22e-05
Acrostalagmus	4.29e-05	Babjeviella	4.14e-05
Ogataea	4.28e-05	Holtermanniales_fam_Incertae_sedis	4.14e-05
Barnettozyma	4.25e-05	Ceriporia	4.11e-05
Edenia	4.24e-05	Pleosporaceae	4.05e-05
Trichomonascus	4.08e-05	Trichothecium	4e-05
Melanocarpus	4.05e-05	Clonostachys	3.86e-05
Coprinellus	4.02e-05	Blumeria	3.75e-05
Colletotrichum	3.98e-05	Diaporthe	3.72e-05
Clonostachys	3.96e-05	Duportella	3.67e-05
Scedosporium	3.88e-05	Ischnoderma	3.61e-05
Mrakia	3.85e-05	Xylodon	3.61e-05
Juncaceicola	3.83e-05	Microascaceae	3.56e-05
Arthrobotrys	3.72e-05	Stachybotryaceae	3.55e-05
Fuscoporia	3.69e-05	Ramophialophora	3.47e-05
Irpex	3.68e-05	Kernia	3.45e-05
Schizophyllum	3.61e-05	Pyrenochaetopsis	3.43e-05
Beauveria	3.59e-05	Coniosporium	3.25e-05
Peniophoraceae	3.48e-05	Gloeocystidiellum	3.25e-05
Phlebia	3.41e-05	Keissleriella	3.21e-05
Apodus	3.39e-05	Plicaturopsis	3.19e-05
Yueomyces	3.37e-05	Septoriella	3.14e-05
Parastagonospora	3.36e-05	Orbilia	3.1e-05
Kuraishia	3.34e-05	Hyphoderma	2.95e-05
Catenaria	3.33e-05	Trichomonascus	2.89e-05
Pyrenophora	3.23e-05	Mycoarthris	2.88e-05
Cystobasidiomycetes	3.15e-05	Skeletocutis	2.83e-05
Cryptomarasmius	3.09e-05	Coprinopsis	2.82e-05
Typhula	3.02e-05	Microascus	2.81e-05
Seimatosporium	3.01e-05	Neostagonospora	2.78e-05
Orbiliaceae	3.01e-05	Dothiora	2.77e-05
Microbotryomycetes	2.96e-05	Vanrija	2.75e-05
Leptographium	2.96e-05	Trigonosporomyces	2.62e-05
Hyphoderma	2.81e-05	Ossicaulis	2.62e-05
Tsuchiyaea	2.66e-05	Schwanniomyces	2.61e-05
Tetraplosphaeria	2.53e-05	Petriellopsis	2.55e-05
Mrakiella	2.53e-05	Petriella	2.54e-05
Nectria	2.43e-05	Neocosmospora	2.54e-05
Cadophora	2.35e-05	Rhizomarasmius	2.52e-05
Dothiora	2.29e-05	Coprinellus	2.49e-05
Cuniculitremaceae	2.29e-05	Phlebiopsis	2.38e-05
Hymenochaetopsis	2.27e-05	Sidera	2.26e-05
Botrytis	2.21e-05	Typhula	2.24e-05
Groenewaldozyma	2.15e-05	Oidiodendron	2.2e-05
Macrophomina	2.14e-05	Sistotremastrum	2.19e-05
Paraphoma	2.1e-05	Tetracladium	2.16e-05
Panellus	2.07e-05	Trichophyton	2.12e-05
Zygosaccharomyces	2.03e-05	Graphilbum	2.07e-05
Pleurotus	2.02e-05	Ganoderma	1.99e-05
Dichostereum	2.01e-05	Acrodontium	1.99e-05
Acrodontium	1.99e-05	Neocatenulostroma	1.93e-05
Scutellinia	1.93e-05	Tetraplosphaeria	1.89e-05
Pseudocoleophoma	1.93e-05	Exidia	1.87e-05
Corynespora	1.93e-05	Hormonema	1.84e-05
Rachicladosporium	1.91e-05	Phanerochaetaceae	1.73e-05
Atractiella	1.9e-05	Favolus	1.73e-05
Dentocorticium	1.89e-05	Clitopilus	1.71e-05
Protomyces	1.81e-05	Mycosphaerellaceae	1.69e-05
Clitopilus	1.78e-05	Lopharia	1.62e-05
Ceratobasidiaceae	1.76e-05	Capronia	1.57e-05
Didymocyrtis	1.7e-05	Eurotiales	1.57e-05
Xylodon	1.67e-05	Curvularia	1.56e-05
Lentinus	1.65e-05	Stagonospora	1.52e-05
Ossicaulis	1.65e-05	Dothideomycetes	1.52e-05
Sporopachydermia	1.62e-05	Myriangium	1.51e-05
Udeniomyces	1.6e-05	Leotiomycetes	1.48e-05
Genolevuria	1.57e-05	Vermiconia	1.45e-05
Gibellulopsis	1.55e-05	Pyrenophora	1.44e-05
Phlebiopsis	1.55e-05	Exidiopsis	1.42e-05
Chaetomium	1.55e-05	Polyporus	1.4e-05
Uwebraunia	1.5e-05	Coprinus	1.35e-05
Melanoporia	1.5e-05	Lichtheimia	1.34e-05
Microascus	1.49e-05	Lachnella	1.32e-05
Lasiosphaeriaceae	1.44e-05	Trametes	1.31e-05
Diaporthe	1.4e-05	Hyaloscyphaceae	1.3e-05
Lipomyces	1.38e-05	Monascus	1.29e-05
Cystobasidiales	1.38e-05	Kuraishia	1.28e-05
Ganoderma	1.38e-05	Paraphaeosphaeria	1.27e-05
Hohenbuehelia	1.37e-05	Mrakiella	1.2e-05
Cladophialophora	1.35e-05	Hebeloma	1.17e-05
Bulleribasidium	1.33e-05	Omphalina	1.17e-05
Babjeviella	1.31e-05	Microcyclospora	1.14e-05
Ustilentyloma	1.3e-05	Ramichloridium	1.11e-05
Aquaticola	1.3e-05	Spadicoides	1.1e-05
Panaeolus	1.29e-05	Metarhizium	1.1e-05
Lasiodiplodia	1.28e-05	Aspergillaceae	1.08e-05
Tyromyces	1.25e-05	Arthrocatena	1.08e-05
Hymenochaetaceae	1.23e-05	Peterozyma	1.07e-05
Rectifusarium	1.21e-05	Itersonilia	1.06e-05
Metarhizium	1.15e-05	Chrysozyma	1.05e-05
Scytalidium	1.13e-05	Cadophora	1.05e-05
Neoplatysporoides	1.12e-05	Leptographium	1.05e-05
Polyporales	1.1e-05	Lodderomyces	1.04e-05
Resupinatus	1.09e-05	Ustilentyloma	1.03e-05
Zygophiala	1.09e-05	Pseudocoleophoma	9.92e-06
Rigidoporus	1.07e-05	Coniochaeta	9.91e-06
Phaeotremella	1.05e-05	Chaetothyriales	9.81e-06
Podospora	1.03e-05	Dichostereum	9.4e-06
Steccherinum	1.03e-05	Mycoacia	9.34e-06
Zopfiella	1.02e-05	Coniothyriaceae	9.29e-06
Kabatiella	9.92e-06	Plectosphaerellaceae	9.25e-06
Ceratobasidium	9.82e-06	Huntiella	9.16e-06
Caecomyces	9.45e-06	Crustodontia	9.09e-06
Limonomyces	9.24e-06	Punctularia	9.09e-06
Psathyrella	8.69e-06	Acrospermum	9.02e-06
Graphilbum	8.68e-06	Rigidoporus	8.83e-06
Pleosporaceae	8.6e-06	Gloeophyllum	8.76e-06
Pseudorobillarda	8.41e-06	Zygoascus	8.66e-06
Trichothecium	8.32e-06	Genolevuria	8.63e-06
Tremella	8.21e-06	Meruliaceae	8.43e-06
Exophiala	8.19e-06	Coronicium	8.32e-06
Phellinus	8.14e-06	Exidiaceae	8.26e-06
Peltaster	8.07e-06	Myxocephala	8.11e-06
Lophiostoma	7.79e-06	Scopuloides	8.09e-06
Crocicreas	7.53e-06	Dendryphion	8.02e-06
Vermiconia	7.53e-06	Stemphylium	7.99e-06
Rhynchosporium	7.52e-06	Scytalidium	7.97e-06
Parmeliaceae	7.51e-06	Lasiosphaeriaceae	7.92e-06
Hyphodermella	7.32e-06	Beauveria	7.62e-06
Lepista	7.29e-06	Alfaria	7.6e-06
Kwoniella	7.18e-06	Xylobolus	7.52e-06
Rhizomarasmius	7.05e-06	Apodus	7.44e-06
Coniochaeta	6.92e-06	Calvatia	7.17e-06
Parathyridaria	6.89e-06	Chlamydocillium	6.9e-06
Granulobasidium	6.59e-06	Kwoniella	6.78e-06
Rhinocladiella	6.45e-06	Murilentithecium	6.77e-06
Botryosphaeriaceae	6.2e-06	Cylindrobasidium	6.76e-06
Neocucurbitaria	6.02e-06	Thielavia	6.73e-06
Rhizomucor	5.84e-06	Lachnum	6.55e-06
Trichophyton	5.78e-06	Cephaliophora	6.34e-06
Symbiotaphrina	5.6e-06	Cabalodontia	6.21e-06
Chrysozyma	5.55e-06	Cryptomarasmius	6.17e-06
Fomitopsis	5.54e-06	Strobilurus	6.02e-06
Flavodon	5.51e-06	Lophiostoma	5.92e-06
Pseudocercospora	5.49e-06	Rhizomucor	5.78e-06
Myrmecridium	5.37e-06	Ceratobasidiaceae	5.7e-06
Phomatospora	5.31e-06	Dendryphiella	5.58e-06
Sporormia	5.18e-06	Arthrobotrys	5.55e-06
Lachnella	5.17e-06	Dothideales	5.54e-06
Schwanniomyces	5.1e-06	Lasiodiplodia	5.39e-06
Paecilomyces	5.08e-06	Macrophomina	5.39e-06
Diaporthales	4.98e-06	Phomatospora	5.36e-06
Ceratocystis	4.95e-06	Peziza	5.26e-06
Lodderomyces	4.93e-06	Parascedosporium	5.25e-06
Chlamydocillium	4.92e-06	Stachybotrys	5.23e-06
Punctularia	4.92e-06	Crocicreas	5.15e-06
Scheffersomyces	4.91e-06	Seimatosporium	5.14e-06
Huntiella	4.87e-06	Ceratocystis	5.13e-06
Microascaceae	4.86e-06	Symbiotaphrina	4.67e-06
Mycoacia	4.83e-06	Patellaria	4.53e-06
Xylaria	4.83e-06	Bionectriaceae	4.42e-06
Diddensiella	4.81e-06	Mrakia	4.37e-06
Daedaleopsis	4.63e-06	Resupinatus	4.21e-06
Cistella	4.51e-06	Wojnowiciella	3.84e-06
Claviceps	4.48e-06	Crepidotus	3.76e-06
Capronia	4.38e-06	Dissoconiaceae	3.74e-06
Saccharomycopsis	4.38e-06	Rhizopus	3.67e-06
Stagonospora	4.24e-06	Subulicystidium	3.56e-06
Setophaeosphaeria	4.2e-06	Angustimassarina	3.5e-06
Coprinus	4.07e-06	Rosellinia	3.49e-06
Radulidium	3.99e-06	Verticillium	3.49e-06
Dactylella	3.93e-06	Hormodochis	3.28e-06
Lyomyces	3.79e-06	Harzia	3.14e-06
Rhizoctonia	3.77e-06	Pseudotomentella	3.14e-06
Pseudogymnoascus	3.65e-06	Devriesia	3.13e-06
Hypomyces	3.65e-06	Neocucurbitaria	3.1e-06
Pholiota	3.58e-06	Xylaria	3.08e-06
Sordariales	3.48e-06	Agaricostilbales	3.01e-06
Thielavia	3.44e-06	Oliveonia	2.92e-06
Daldinia	3.39e-06	Parathyridaria	2.75e-06
Burgoa	3.19e-06	Endoconidiophora	2.73e-06
Phaeococcomyces	3.15e-06	Neocallimastigaceae	2.61e-06
Eutypella	3.12e-06	Knufia	2.5e-06
Cosmospora	3.02e-06	Peniophorella	2.48e-06
Xeromyces	3.01e-06	Kabatiella	2.47e-06
Flammulina	2.96e-06	Golovinomyces	2.44e-06
Murilentithecium	2.9e-06	Orbiliaceae	2.44e-06
Cryptocline	2.88e-06	Calyptella	2.34e-06
Bionectriaceae	2.81e-06	Saitozyma	2.28e-06
Elsinoe	2.81e-06	Radulidium	2.09e-06
Amanita	2.79e-06	Thermoascus	2.06e-06
Agrocybe	2.78e-06	Hamamotoa	1.96e-06
Aphanoascus	2.77e-06	Plagiostoma	1.77e-06
Sclerotinia	2.63e-06	Botryosphaeriaceae	1.74e-06
Peniophorella	2.58e-06	Graphiola	1.67e-06
Subulicystidium	2.53e-06	Ophiocordyceps	1.54e-06
Xylariaceae	2.53e-06	Sporormurispora	1.54e-06
Pseudeurotium	2.43e-06	Strelitziana	1.54e-06
Hormonema	2.27e-06	Parastagonospora	1.48e-06
Monodictys	2.24e-06	Apenidiella	1.4e-06
Engyodontium	2.19e-06	Aporpiaceae	1.4e-06
Xenophacidiella	2.13e-06	Polyporales	1.23e-06
Claroideoglomus	2.1e-06	Zygosporium	8.43e-07
Phaeoisaria	2.1e-06	Tremateia	5e-07
Erysiphe	2.09e-06	Acrostalagmus	0
Pachyphlodes	2.08e-06	Agrocybe	0
Neocamarosporium	1.94e-06	Amanita	0
Exidiaceae	1.88e-06	Ambrosiozyma	0
Mucor	1.88e-06	Aphanoascus	0
Ambrosiozyma	1.69e-06	Aquaticola	0
Torula	1.68e-06	Arthrinium	0
Strelitziana	1.63e-06	Atractiella	0
Metapochonia	1.63e-06	Auriculariales	0
Phaeocytostroma	1.63e-06	Bjerkandera	0
Ophiocordyceps	1.58e-06	Botrytis	0
Zygoascus	1.58e-06	Bulleribasidium	0
Setophoma	1.41e-06	Burgoa	0
Lenzites	1.39e-06	Catenaria	0
Kurtzmanomyces	1.33e-06	Catenulomyces	0
Arthrinium	1.31e-06	Ceratobasidium	0
Gymnopus	1.3e-06	Cistella	0
Mycena	1.28e-06	Cladophialophora	0
Thermomucor	1.16e-06	Claroideoglomus	0
Goffeauzyma	1.16e-06	Claviceps	0
Auriculariales	1.12e-06	Corynespora	0
Bjerkandera	1.12e-06	Cosmospora	0
Obtectodiscus	1.12e-06	Cryptocline	0
Graphiola	1.07e-06	Dactylella	0
Devriesia	9.71e-07	Daedaleopsis	0
Ochroconis	9.02e-07	Daldinia	0
Plenodomus	8.61e-07	Dentocorticium	0
Paracylindrocarpon	7.18e-07	Diaporthaceae	0
Microdochiaceae	6.53e-07	Diaporthales	0
Lichtheimia	6.49e-07	Diddensiella	0
Radulomyces	6.36e-07	Didymocyrtis	0
Agaricostilbales	6.31e-07	Edenia	0
Helicosporium	5.8e-07	Eleutherascus	0
Meruliaceae	4.88e-07	Elsinoe	0
Keissleriella	4.67e-07	Engyodontium	0
Grifola	4.21e-07	Entoloma	0
Diaporthaceae	3.56e-07	Eutypella	0
Tubeufiaceae	3.56e-07	Flammulina	0
Catenulomyces	2.37e-07	Flavodon	0
Acrospermum	0	Fomitopsidaceae	0
Alfaria	0	Fomitopsis	0
Angustimassarina	0	Fuscoporia	0
Apenidiella	0	Gibellulopsis	0
Aporpiaceae	0	Goffeauzyma	0
Arthrocatena	0	Granulobasidium	0
Aspergillaceae	0	Grifola	0
Basidiodendron	0	Groenewaldozyma	0
Blumeria	0	Gymnopus	0
Cabalodontia	0	Helicosporium	0
Calvatia	0	Heterocephalacria	0
Calyptella	0	Hymenochaetaceae	0
Candelaria	0	Hymenochaetopsis	0
Ceriporia	0	Hyphodermella	0
Chaetothyriales	0	Hypomyces	0
Coniothyriaceae	0	Hypoxylon	0
Coronicium	0	Juncaceicola	0
Crepidotus	0	Kurtzmanomyces	0
Crustodontia	0	Lentinus	0
Dendryphiella	0	Lenzites	0
Dendryphion	0	Lepista	0
Dissoconiaceae	0	Lipomyces	0
Dothideales	0	Lyomyces	0
Dothideomycetes	0	Melanoporia	0
Duportella	0	Metapochonia	0
Endoconidiophora	0	Microdochiaceae	0
Eurotiales	0	Monodictys	0
Exidia	0	Mucor	0
Exidiopsis	0	Mycena	0
Favolus	0	Myrmecridium	0
Gloeocystidiellum	0	Nectria	0
Gloeophyllum	0	Neocamarosporium	0
Hamamotoa	0	Obtectodiscus	0
Harzia	0	Ochroconis	0
Hebeloma	0	Pachyphlodes	0
Holtermanniales_fam_Incertae_sedis	0	Paecilomyces	0
Hormodochis	0	Panaeolus	0
Ischnoderma	0	Panellus	0
Knufia	0	Paracylindrocarpon	0
Lachnum	0	Paraphoma	0
Lasiobolidium	0	Parmeliaceae	0
Lopharia	0	Peltaster	0
Macrocystidia	0	Peniophoraceae	0
Marasmius	0	Phaeococcomyces	0
Microcyclospora	0	Phaeocytostroma	0
Mycoarthris	0	Phaeoisaria	0
Myriangium	0	Phaeotremella	0
Myxocephala	0	Pholiota	0
Neocatenulostroma	0	Plenodomus	0
Neocosmospora	0	Podospora	0
Neostagonospora	0	Protomyces	0
Oliveonia	0	Psathyrella	0
Omphalina	0	Pseudeurotium	0
Orbilia	0	Pseudocercospora	0
Patellaria	0	Pseudogymnoascus	0
Peterozyma	0	Rachicladosporium	0
Petriella	0	Radulomyces	0
Peziza	0	Rectifusarium	0
Phanerochaetaceae	0	Rhinocladiella	0
Plagiostoma	0	Rhizoctonia	0
Plectosphaerellaceae	0	Rhynchosporium	0
Plicaturopsis	0	Saccharomycopsis	0
Polyporus	0	Scheffersomyces	0
Pseudotomentella	0	Schizothecium	0
Ramichloridium	0	Scutellinia	0
Rhizopus	0	Septofusidium	0
Rhynchogastremataceae	0	Setophaeosphaeria	0
Rosellinia	0	Setophoma	0
Scopuloides	0	Sporopachydermia	0
Sidera	0	Sporormia	0
Sistotremastrum	0	Steccherinum	0
Spadicoides	0	Thermomucor	0
Sporormurispora	0	Torula	0
Stephanonectria	0	Tremella	0
Strobilurus	0	Tubeufiaceae	0
Thermoascus	0	Tyromyces	0
Tremateia	0	Udeniomyces	0
Trigonosporomyces	0	Uwebraunia	0
Verticillium	0	Xenophacidiella	0
Wojnowiciella	0	Xeromyces	0
Xenasmatella	0	Xylariaceae	0
Zygosporium	0	Zygophiala	0
